# Supplementary material for: Metagenomics of gut microbiome for migratory seagulls in Kunming city revealed the potential public risk to human health
Source: BMC Genomics. 2023 May 19;24:269. doi: 10.1186/s12864-023-09379-1 (PMC10196292; doi:10.1186/s12864-023-09379-1)
Supplement: Supplementary file 5 — Additional file 5. [file 12864_2023_9379_MOESM5_ESM.xlsx]

## Sheet: Sheet1
Rotavirus
#Query_id	Subject_id	identity(%)	alignment_length	mismatches	gap_openings	q_start	q_end	s_start	s_end	e-value	bit_score	Phages_or_not	DNA_or_RNA	Taxonomy
Line 624: HG.1|contig_2623	KC175271.1	71.823	181	43	5	1049	1228	1918	1745	8.42e-12	82.4	Other_virus	RNA	Viruses|Duplornaviricota|Resentoviricetes|Reovirales|Reoviridae|Rotavirus|Rotavirus A
Line 624: HG.1|contig_2623	KC175271.1	71.823	181	43	5	1049	1228	1918	1745	8.42e-12	82.4	Other_virus	RNA	Viruses|Duplornaviricota|Resentoviricetes|Reovirales|Reoviridae|Rotavirus|Rotavirus A
Line 1547: HG.2|contig_2254	LC133538.1	71.823	181	43	5	356	535	1745	1918	7.38e-12	82.4	Other_virus	RNA	Viruses|Duplornaviricota|Resentoviricetes|Reovirales|Reoviridae|Rotavirus|Rotavirus A
Line 1547: HG.2|contig_2254	LC133538.1	71.823	181	43	5	356	535	1745	1918	7.38e-12	82.4	Other_virus	RNA	Viruses|Duplornaviricota|Resentoviricetes|Reovirales|Reoviridae|Rotavirus|Rotavirus A
Line 3070: HG.4|contig_2266	HQ403604.1	75	108	21	2	123	227	356	252	1.15e-08	70.7	Other_virus	RNA	Viruses|Duplornaviricota|Resentoviricetes|Reovirales|Reoviridae|Rotavirus|Rotavirus G
Line 3070: HG.4|contig_2266	HQ403604.1	75	108	21	2	123	227	356	252	1.15e-08	70.7	Other_virus	RNA	Viruses|Duplornaviricota|Resentoviricetes|Reovirales|Reoviridae|Rotavirus|Rotavirus G
Gammacoronavirus
#Query_id	Subject_id	identity(%)	alignment_length	mismatches	gap_openings	q_start	q_end	s_start	s_end	e-value	bit_score	Phages_or_not	DNA_or_RNA	Taxonomy
Line 62: HG.3|contig_2913	NC_048214.1	89.245	530	57	0	190	719	26253	26782	0	700	Other_virus	RNA	Viruses|Pisuviricota|Pisoniviricetes|Nidovirales|Coronaviridae|Gammacoronavirus|Avian coronavirus
Line 724: HG.1|contig_3003	MT993597.1	97.838	185	4	0	24	208	15321	15505	5.59e-83	316	Other_virus	RNA	Viruses|Pisuviricota|Pisoniviricetes|Nidovirales|Coronaviridae|Gammacoronavirus|Duck coronavirus 2714
Line 1696: HG.3|contig_249	MT993597.1	98.039	255	5	0	1	255	18031	18285	2.67e-119	438	Other_virus	RNA	Viruses|Pisuviricota|Pisoniviricetes|Nidovirales|Coronaviridae|Gammacoronavirus|Duck coronavirus 2714
Line 1792: HG.3|contig_692	MT993597.1	100	195	0	0	176	370	205	11	7.34e-94	352	Other_virus	RNA	Viruses|Pisuviricota|Pisoniviricetes|Nidovirales|Coronaviridae|Gammacoronavirus|Duck coronavirus 2714
Line 1834: HG.3|contig_857	MT993597.1	96.667	330	11	0	1	330	19911	20240	6.69e-152	546	Other_virus	RNA	Viruses|Pisuviricota|Pisoniviricetes|Nidovirales|Coronaviridae|Gammacoronavirus|Duck coronavirus 2714
Line 1852: HG.3|contig_916	MT993597.1	97.895	190	4	0	106	295	15321	15510	8.8e-86	325	Other_virus	RNA	Viruses|Pisuviricota|Pisoniviricetes|Nidovirales|Coronaviridae|Gammacoronavirus|Duck coronavirus 2714
Line 1900: HG.3|contig_1173	MT993597.1	96.575	292	10	0	1	292	18637	18346	7.88e-133	482	Other_virus	RNA	Viruses|Pisuviricota|Pisoniviricetes|Nidovirales|Coronaviridae|Gammacoronavirus|Duck coronavirus 2714
Line 1920: HG.3|contig_1286	MK204411.1	90.604	149	14	0	194	342	27660	27808	6.31e-50	206	Other_virus	RNA	Viruses|Pisuviricota|Pisoniviricetes|Nidovirales|Coronaviridae|Gammacoronavirus|Avian coronavirus
Line 1928: HG.3|contig_1323	MT993597.1	98.63	219	3	0	127	345	17021	17239	1.4e-102	382	Other_virus	RNA	Viruses|Pisuviricota|Pisoniviricetes|Nidovirales|Coronaviridae|Gammacoronavirus|Duck coronavirus 2714
Line 1936: HG.3|contig_1336	MK204411.1	92.982	171	12	0	45	215	26757	26587	1.26e-64	255	Other_virus	RNA	Viruses|Pisuviricota|Pisoniviricetes|Nidovirales|Coronaviridae|Gammacoronavirus|Avian coronavirus
Line 1980: HG.3|contig_1525	MT993597.1	93.878	343	21	0	42	384	2975	2633	2.26e-145	525	Other_virus	RNA	Viruses|Pisuviricota|Pisoniviricetes|Nidovirales|Coronaviridae|Gammacoronavirus|Duck coronavirus 2714
Line 1990: HG.3|contig_1592	MT993597.1	98.643	221	3	0	88	308	12399	12179	1.35e-103	386	Other_virus	RNA	Viruses|Pisuviricota|Pisoniviricetes|Nidovirales|Coronaviridae|Gammacoronavirus|Duck coronavirus 2714
Line 2010: HG.3|contig_1703	MT993597.1	90	170	17	0	1	170	20316	20485	5.35e-57	231	Other_virus	RNA	Viruses|Pisuviricota|Pisoniviricetes|Nidovirales|Coronaviridae|Gammacoronavirus|Duck coronavirus 2714
Line 2097: HG.3|contig_2129	MT993597.1	97.902	143	3	0	1	143	13145	13003	2.34e-61	245	Other_virus	RNA	Viruses|Pisuviricota|Pisoniviricetes|Nidovirales|Coronaviridae|Gammacoronavirus|Duck coronavirus 2714
Line 2100: HG.3|contig_2147	MT993597.1	99.545	220	1	0	111	330	17652	17433	8.72e-106	393	Other_virus	RNA	Viruses|Pisuviricota|Pisoniviricetes|Nidovirales|Coronaviridae|Gammacoronavirus|Duck coronavirus 2714
Line 2108: HG.3|contig_2168	MT993597.1	98.171	164	3	0	1	164	14816	14979	8.95e-73	283	Other_virus	RNA	Viruses|Pisuviricota|Pisoniviricetes|Nidovirales|Coronaviridae|Gammacoronavirus|Duck coronavirus 2714
Line 2129: HG.3|contig_2286	MT993597.1	97.849	186	4	0	260	445	18703	18888	1.85e-83	318	Other_virus	RNA	Viruses|Pisuviricota|Pisoniviricetes|Nidovirales|Coronaviridae|Gammacoronavirus|Duck coronavirus 2714
Line 2271: HG.3|contig_2808	MK617379.1	99.576	236	1	0	1	236	425	190	1.76e-114	422	Other_virus	RNA	Viruses|Pisuviricota|Pisoniviricetes|Nidovirales|Coronaviridae|Gammacoronavirus|Avian coronavirus
Line 2344: HG.3|contig_3188	MT993597.1	97.64	339	8	0	1	339	14360	14698	3.35e-161	576	Other_virus	RNA	Viruses|Pisuviricota|Pisoniviricetes|Nidovirales|Coronaviridae|Gammacoronavirus|Duck coronavirus 2714
Line 2458: HG.3|contig_3637	MT993597.1	96.853	286	8	1	183	468	14765	14481	1.53e-129	472	Other_virus	RNA	Viruses|Pisuviricota|Pisoniviricetes|Nidovirales|Coronaviridae|Gammacoronavirus|Duck coronavirus 2714
Line 2550: HG.4|contig_316	NC_048214.1	92.609	230	17	0	183	412	26841	26612	1.88e-89	339	Other_virus	RNA	Viruses|Pisuviricota|Pisoniviricetes|Nidovirales|Coronaviridae|Gammacoronavirus|Avian coronavirus
Line 4515: HXQ.4|contig_949	NC_048214.1	89.598	423	44	0	1	423	26419	26841	9.67e-158	565	Other_virus	RNA	Viruses|Pisuviricota|Pisoniviricetes|Nidovirales|Coronaviridae|Gammacoronavirus|Avian coronavirus
Deltacoronavirus
#Query_id	Subject_id	identity(%)	alignment_length	mismatches	gap_openings	q_start	q_end	s_start	s_end	e-value	bit_score	Phages_or_not	DNA_or_RNA	Taxonomy
Line 55: HG.4|contig_1508	LC364342.1	96.277	591	22	0	1	591	23392	22802	0	967	Other_virus	RNA	Viruses|Pisuviricota|Pisoniviricetes|Nidovirales|Coronaviridae|Deltacoronavirus|Falcon coronavirus UAE-HKU27
Line 56: HG.4|contig_2081	LC364342.1	98.208	558	10	0	1	558	524	1081	0	962	Other_virus	RNA	Viruses|Pisuviricota|Pisoniviricetes|Nidovirales|Coronaviridae|Deltacoronavirus|Falcon coronavirus UAE-HKU27
Line 57: HG.4|contig_2157	LC364342.1	97.938	582	12	0	283	864	13334	12753	0	996	Other_virus	RNA	Viruses|Pisuviricota|Pisoniviricetes|Nidovirales|Coronaviridae|Deltacoronavirus|Falcon coronavirus UAE-HKU27
Line 58: HG.4|contig_830	LC364342.1	97.278	551	14	1	149	699	19119	18570	0	923	Other_virus	RNA	Viruses|Pisuviricota|Pisoniviricetes|Nidovirales|Coronaviridae|Deltacoronavirus|Falcon coronavirus UAE-HKU27
Line 59: HG.4|contig_137	LC364343.1	97.781	721	16	0	49	769	13255	13975	0	1229	Other_virus	RNA	Viruses|Pisuviricota|Pisoniviricetes|Nidovirales|Coronaviridae|Deltacoronavirus|Houbara coronavirus UAE-HKU28
Line 60: HG.2|contig_382	LC364344.1	96.815	628	20	0	1	628	24392	25019	0	1043	Other_virus	RNA	Viruses|Pisuviricota|Pisoniviricetes|Nidovirales|Coronaviridae|Deltacoronavirus|Pigeon coronavirus UAE-HKU29
Line 61: HG.4|contig_1866	LC364344.1	96.869	543	17	0	1	543	24477	25019	0	903	Other_virus	RNA	Viruses|Pisuviricota|Pisoniviricetes|Nidovirales|Coronaviridae|Deltacoronavirus|Pigeon coronavirus UAE-HKU29
Line 183: HG.1|contig_785	LC364342.1	99.17	241	2	0	238	478	3950	4190	5.37e-116	426	Other_virus	RNA	Viruses|Pisuviricota|Pisoniviricetes|Nidovirales|Coronaviridae|Deltacoronavirus|Falcon coronavirus UAE-HKU27
Line 269: HG.1|contig_1108	LC364344.1	98.466	326	5	0	116	441	24535	24210	7.8e-158	566	Other_virus	RNA	Viruses|Pisuviricota|Pisoniviricetes|Nidovirales|Coronaviridae|Deltacoronavirus|Pigeon coronavirus UAE-HKU29
Line 555: HG.1|contig_2361	LC364344.1	98.253	229	4	0	80	308	616	388	6.58e-107	396	Other_virus	RNA	Viruses|Pisuviricota|Pisoniviricetes|Nidovirales|Coronaviridae|Deltacoronavirus|Pigeon coronavirus UAE-HKU29
Line 1076: HG.2|contig_491	LC364344.1	99.077	325	3	0	3	327	23398	23722	8.16e-160	573	Other_virus	RNA	Viruses|Pisuviricota|Pisoniviricetes|Nidovirales|Coronaviridae|Deltacoronavirus|Pigeon coronavirus UAE-HKU29
Line 1400: HG.2|contig_1750	LC364342.1	99.007	302	3	0	177	478	4271	3970	1.75e-147	532	Other_virus	RNA	Viruses|Pisuviricota|Pisoniviricetes|Nidovirales|Coronaviridae|Deltacoronavirus|Falcon coronavirus UAE-HKU27
Line 1439: HG.2|contig_1871	LC364344.1	95.608	296	13	0	189	484	21717	22012	1.2e-130	476	Other_virus	RNA	Viruses|Pisuviricota|Pisoniviricetes|Nidovirales|Coronaviridae|Deltacoronavirus|Pigeon coronavirus UAE-HKU29
Line 2201: HG.3|contig_2564	LC364344.1	96.169	261	9	1	144	404	122	381	5.44e-115	423	Other_virus	RNA	Viruses|Pisuviricota|Pisoniviricetes|Nidovirales|Coronaviridae|Deltacoronavirus|Pigeon coronavirus UAE-HKU29
Line 2436: HG.3|contig_3545	LC364344.1	97.796	363	8	0	98	460	618	256	4.21e-174	619	Other_virus	RNA	Viruses|Pisuviricota|Pisoniviricetes|Nidovirales|Coronaviridae|Deltacoronavirus|Pigeon coronavirus UAE-HKU29
Line 2471: HG.4|contig_18	LC364344.1	96.685	181	6	0	102	282	14185	14365	3.88e-78	300	Other_virus	RNA	Viruses|Pisuviricota|Pisoniviricetes|Nidovirales|Coronaviridae|Deltacoronavirus|Pigeon coronavirus UAE-HKU29
Line 2476: HG.4|contig_26	LC364344.1	98.814	253	3	0	1	253	643	391	5.59e-121	444	Other_virus	RNA	Viruses|Pisuviricota|Pisoniviricetes|Nidovirales|Coronaviridae|Deltacoronavirus|Pigeon coronavirus UAE-HKU29
Line 2478: HG.4|contig_33	LC364344.1	97.267	439	11	1	1	439	515	78	0	735	Other_virus	RNA	Viruses|Pisuviricota|Pisoniviricetes|Nidovirales|Coronaviridae|Deltacoronavirus|Pigeon coronavirus UAE-HKU29
Line 2490: HG.4|contig_83	LC364342.1	97.561	328	8	0	3	330	14886	15213	5.12e-155	556	Other_virus	RNA	Viruses|Pisuviricota|Pisoniviricetes|Nidovirales|Coronaviridae|Deltacoronavirus|Falcon coronavirus UAE-HKU27
Line 2498: HG.4|contig_104	LC364342.1	97.009	234	7	0	173	406	8162	7929	3.24e-105	391	Other_virus	RNA	Viruses|Pisuviricota|Pisoniviricetes|Nidovirales|Coronaviridae|Deltacoronavirus|Falcon coronavirus UAE-HKU27
Line 2529: HG.4|contig_241	LC364344.1	95.577	407	18	0	155	561	25054	25460	0	654	Other_virus	RNA	Viruses|Pisuviricota|Pisoniviricetes|Nidovirales|Coronaviridae|Deltacoronavirus|Pigeon coronavirus UAE-HKU29
Line 2530: HG.4|contig_239	LC364344.1	97.833	323	7	0	1	323	25452	25774	1.79e-153	552	Other_virus	RNA	Viruses|Pisuviricota|Pisoniviricetes|Nidovirales|Coronaviridae|Deltacoronavirus|Pigeon coronavirus UAE-HKU29
Line 2579: HG.4|contig_426	LC364344.1	98.942	378	4	0	1	378	15773	16150	0	664	Other_virus	RNA	Viruses|Pisuviricota|Pisoniviricetes|Nidovirales|Coronaviridae|Deltacoronavirus|Pigeon coronavirus UAE-HKU29
Line 2598: HG.4|contig_502	LC364344.1	97.561	246	6	0	1	246	23986	23741	2.56e-113	417	Other_virus	RNA	Viruses|Pisuviricota|Pisoniviricetes|Nidovirales|Coronaviridae|Deltacoronavirus|Pigeon coronavirus UAE-HKU29
Line 2669: HG.4|contig_807	LC364344.1	97.654	341	8	0	1	341	24670	24330	2.66e-162	580	Other_virus	RNA	Viruses|Pisuviricota|Pisoniviricetes|Nidovirales|Coronaviridae|Deltacoronavirus|Pigeon coronavirus UAE-HKU29
Line 2670: HG.4|contig_804	LC364344.1	98.241	398	7	0	130	527	24181	24578	0	687	Other_virus	RNA	Viruses|Pisuviricota|Pisoniviricetes|Nidovirales|Coronaviridae|Deltacoronavirus|Pigeon coronavirus UAE-HKU29
Line 2735: HG.4|contig_1041	LC364344.1	93.514	370	24	0	67	436	2338	2707	4.34e-156	560	Other_virus	RNA	Viruses|Pisuviricota|Pisoniviricetes|Nidovirales|Coronaviridae|Deltacoronavirus|Pigeon coronavirus UAE-HKU29
Line 2770: HG.4|contig_1158	LC364344.1	99.19	494	4	0	119	612	16337	16830	0	874	Other_virus	RNA	Viruses|Pisuviricota|Pisoniviricetes|Nidovirales|Coronaviridae|Deltacoronavirus|Pigeon coronavirus UAE-HKU29
Line 2786: HG.4|contig_1217	LC364342.1	98.864	440	5	0	107	546	7441	7880	0	772	Other_virus	RNA	Viruses|Pisuviricota|Pisoniviricetes|Nidovirales|Coronaviridae|Deltacoronavirus|Falcon coronavirus UAE-HKU27
Line 2827: HG.4|contig_1317	LC364344.1	93.585	265	16	1	93	356	23546	23282	2.16e-107	398	Other_virus	RNA	Viruses|Pisuviricota|Pisoniviricetes|Nidovirales|Coronaviridae|Deltacoronavirus|Pigeon coronavirus UAE-HKU29
Line 2833: HG.4|contig_1367	LC364344.1	97.368	456	12	0	212	667	23722	23267	0	769	Other_virus	RNA	Viruses|Pisuviricota|Pisoniviricetes|Nidovirales|Coronaviridae|Deltacoronavirus|Pigeon coronavirus UAE-HKU29
Line 2858: HG.4|contig_1436	LC364344.1	98.974	195	2	0	100	294	7750	7944	3.61e-91	343	Other_virus	RNA	Viruses|Pisuviricota|Pisoniviricetes|Nidovirales|Coronaviridae|Deltacoronavirus|Pigeon coronavirus UAE-HKU29
Line 2863: HG.4|contig_1452	LC364342.1	97.192	463	13	0	1	463	18234	18696	0	777	Other_virus	RNA	Viruses|Pisuviricota|Pisoniviricetes|Nidovirales|Coronaviridae|Deltacoronavirus|Falcon coronavirus UAE-HKU27
Line 2902: HG.4|contig_1662	LC364342.1	95.012	401	20	0	257	657	9265	9665	2.8e-178	634	Other_virus	RNA	Viruses|Pisuviricota|Pisoniviricetes|Nidovirales|Coronaviridae|Deltacoronavirus|Falcon coronavirus UAE-HKU27
Line 2907: HG.4|contig_1695	LC364344.1	99.559	227	1	0	258	484	12584	12358	1.78e-109	406	Other_virus	RNA	Viruses|Pisuviricota|Pisoniviricetes|Nidovirales|Coronaviridae|Deltacoronavirus|Pigeon coronavirus UAE-HKU29
Line 2924: HG.4|contig_1783	LC364342.1	98.498	333	5	0	159	491	4480	4148	1.38e-161	579	Other_virus	RNA	Viruses|Pisuviricota|Pisoniviricetes|Nidovirales|Coronaviridae|Deltacoronavirus|Falcon coronavirus UAE-HKU27
Line 2992: HG.4|contig_1995	LC364342.1	95.718	397	15	1	102	498	1175	781	2.13e-179	637	Other_virus	RNA	Viruses|Pisuviricota|Pisoniviricetes|Nidovirales|Coronaviridae|Deltacoronavirus|Falcon coronavirus UAE-HKU27
Line 3054: HG.4|contig_2187	LC364344.1	97.129	209	6	0	107	315	17711	17503	3.11e-93	351	Other_virus	RNA	Viruses|Pisuviricota|Pisoniviricetes|Nidovirales|Coronaviridae|Deltacoronavirus|Pigeon coronavirus UAE-HKU29
Line 3056: HG.4|contig_2197	LC364344.1	99.618	262	1	0	70	331	16965	16704	1.17e-128	469	Other_virus	RNA	Viruses|Pisuviricota|Pisoniviricetes|Nidovirales|Coronaviridae|Deltacoronavirus|Pigeon coronavirus UAE-HKU29
Line 3091: HG.4|contig_2323	LC364342.1	98.522	203	3	0	1	203	23974	24176	6.62e-94	353	Other_virus	RNA	Viruses|Pisuviricota|Pisoniviricetes|Nidovirales|Coronaviridae|Deltacoronavirus|Falcon coronavirus UAE-HKU27
Line 3127: HG.4|contig_2413	LC364342.1	98.137	322	6	0	56	377	4271	3950	1.53e-154	554	Other_virus	RNA	Viruses|Pisuviricota|Pisoniviricetes|Nidovirales|Coronaviridae|Deltacoronavirus|Falcon coronavirus UAE-HKU27
Line 3129: HG.4|contig_2411	LC364344.1	97.342	301	8	0	1	301	15165	15465	1.75e-140	508	Other_virus	RNA	Viruses|Pisuviricota|Pisoniviricetes|Nidovirales|Coronaviridae|Deltacoronavirus|Pigeon coronavirus UAE-HKU29
Nacovirus
#Query_id	Subject_id	identity(%)	alignment_length	mismatches	gap_openings	q_start	q_end	s_start	s_end	e-value	bit_score	Phages_or_not	DNA_or_RNA	Taxonomy
Line 1212: HG.2|contig_1012	NC_043516.1	74.074	189	48	1	70	257	5709	5521	8.12e-23	117	Other_virus	RNA	Viruses|Pisuviricota|Pisoniviricetes|Picornavirales|Caliciviridae|Nacovirus|Nacovirus A
Line 1212: HG.2|contig_1012	NC_043516.1	74.074	189	48	1	70	257	5709	5521	8.12e-23	117	Other_virus	RNA	Viruses|Pisuviricota|Pisoniviricetes|Picornavirales|Caliciviridae|Nacovirus|Nacovirus A
Line 1238: HG.2|contig_1116	NC_043516.1	72.253	364	101	0	9	372	2088	1725	3.1e-48	202	Other_virus	RNA	Viruses|Pisuviricota|Pisoniviricetes|Picornavirales|Caliciviridae|Nacovirus|Nacovirus A
Line 1238: HG.2|contig_1116	NC_043516.1	72.253	364	101	0	9	372	2088	1725	3.1e-48	202	Other_virus	RNA	Viruses|Pisuviricota|Pisoniviricetes|Picornavirales|Caliciviridae|Nacovirus|Nacovirus A
Line 3161: HXQ.1|contig_37	NC_043516.1	72.01	418	117	0	2	419	2088	1671	1.12e-55	227	Other_virus	RNA	Viruses|Pisuviricota|Pisoniviricetes|Picornavirales|Caliciviridae|Nacovirus|Nacovirus A
Line 3161: HXQ.1|contig_37	NC_043516.1	72.01	418	117	0	2	419	2088	1671	1.12e-55	227	Other_virus	RNA	Viruses|Pisuviricota|Pisoniviricetes|Picornavirales|Caliciviridae|Nacovirus|Nacovirus A
Line 3500: HXQ.1|contig_1566	NC_043516.1	70.748	147	43	0	125	271	2111	1965	3.95e-09	72.5	Other_virus	RNA	Viruses|Pisuviricota|Pisoniviricetes|Picornavirales|Caliciviridae|Nacovirus|Nacovirus A
Line 3500: HXQ.1|contig_1566	NC_043516.1	70.748	147	43	0	125	271	2111	1965	3.95e-09	72.5	Other_virus	RNA	Viruses|Pisuviricota|Pisoniviricetes|Picornavirales|Caliciviridae|Nacovirus|Nacovirus A
Line 3744: HXQ.2|contig_369	NC_043516.1	78.075	187	41	0	107	293	1860	2046	1.14e-33	153	Other_virus	RNA	Viruses|Pisuviricota|Pisoniviricetes|Picornavirales|Caliciviridae|Nacovirus|Nacovirus A
Line 3744: HXQ.2|contig_369	NC_043516.1	78.075	187	41	0	107	293	1860	2046	1.14e-33	153	Other_virus	RNA	Viruses|Pisuviricota|Pisoniviricetes|Picornavirales|Caliciviridae|Nacovirus|Nacovirus A
Line 3917: HXQ.2|contig_1325	NC_043516.1	70.833	168	47	2	113	279	4291	4125	2.52e-10	76.1	Other_virus	RNA	Viruses|Pisuviricota|Pisoniviricetes|Picornavirales|Caliciviridae|Nacovirus|Nacovirus A
Line 3917: HXQ.2|contig_1325	NC_043516.1	70.833	168	47	2	113	279	4291	4125	2.52e-10	76.1	Other_virus	RNA	Viruses|Pisuviricota|Pisoniviricetes|Picornavirales|Caliciviridae|Nacovirus|Nacovirus A
Bavovirus
#Query_id	Subject_id	identity(%)	alignment_length	mismatches	gap_openings	q_start	q_end	s_start	s_end	e-value	bit_score	Phages_or_not	DNA_or_RNA	Taxonomy
Line 2860: HG.4|contig_1438	MW684840.1	91.176	102	4	4	29	128	552	650	4.14e-27	131	Other_virus	RNA	Viruses|Pisuviricota|Pisoniviricetes|Picornavirales|Caliciviridae|Bavovirus|Bavaria virus
Line 3975: HXQ.2|contig_1538	MN810875.1	76.19	105	25	0	326	430	3292	3396	1.31e-10	77.9	Other_virus	RNA	Viruses|Pisuviricota|Pisoniviricetes|Picornavirales|Caliciviridae|Bavovirus|Bavaria virus
Sapelovirus
#Query_id	Subject_id	identity(%)	alignment_length	mismatches	gap_openings	q_start	q_end	s_start	s_end	e-value	bit_score	Phages_or_not	DNA_or_RNA	Taxonomy
Line 1230: HG.2|contig_1077	AY563023.1	76.378	127	21	4	13	135	285	406	7e-13	85.1	Other_virus	RNA	Viruses|Pisuviricota|Pisoniviricetes|Picornavirales|Picornaviridae|Sapelovirus|Avian sapelovirus
Line 1230: HG.2|contig_1077	AY563023.1	76.378	127	21	4	13	135	285	406	7e-13	85.1	Other_virus	RNA	Viruses|Pisuviricota|Pisoniviricetes|Picornavirales|Picornaviridae|Sapelovirus|Avian sapelovirus
Line 3788: HXQ.2|contig_611	AY563023.1	76.147	109	17	4	163	267	406	303	1.12e-08	70.7	Other_virus	RNA	Viruses|Pisuviricota|Pisoniviricetes|Picornavirales|Picornaviridae|Sapelovirus|Avian sapelovirus
Line 3788: HXQ.2|contig_611	AY563023.1	76.147	109	17	4	163	267	406	303	1.12e-08	70.7	Other_virus	RNA	Viruses|Pisuviricota|Pisoniviricetes|Picornavirales|Picornaviridae|Sapelovirus|Avian sapelovirus
Alphavirus
#Query_id	Subject_id	identity(%)	alignment_length	mismatches	gap_openings	q_start	q_end	s_start	s_end	e-value	bit_score	Phages_or_not	DNA_or_RNA	Taxonomy
Line 36: HG.2|contig_172	Z48163.2	99.323	1034	7	0	444	1477	13659	12626	0	1834	Other_virus	RNA	Viruses|Kitrinoviricota|Alsuviricetes|Martellivirales|Togaviridae|Alphavirus|Semliki Forest virus
Line 37: HG.4|contig_404	Z48163.2	99.376	641	4	0	139	779	13617	12977	0	1139	Other_virus	RNA	Viruses|Kitrinoviricota|Alsuviricetes|Martellivirales|Togaviridae|Alphavirus|Semliki Forest virus
Line 38: HXQ.2|contig_1393	Z48163.2	99.727	732	0	2	6	736	13091	13821	0	1305	Other_virus	RNA	Viruses|Kitrinoviricota|Alsuviricetes|Martellivirales|Togaviridae|Alphavirus|Semliki Forest virus
Line 95: HG.1|contig_428	Z48163.2	99.363	157	1	0	242	398	12674	12830	1.44e-71	279	Other_virus	RNA	Viruses|Kitrinoviricota|Alsuviricetes|Martellivirales|Togaviridae|Alphavirus|Semliki Forest virus
Line 525: HG.1|contig_2203	Z48163.2	97.881	236	4	1	107	342	13615	13381	7.12e-108	400	Other_virus	RNA	Viruses|Kitrinoviricota|Alsuviricetes|Martellivirales|Togaviridae|Alphavirus|Semliki Forest virus
Line 632: HG.1|contig_2658	Z48163.2	75.728	206	33	4	1	189	12058	12263	5.91e-31	144	Other_virus	RNA	Viruses|Kitrinoviricota|Alsuviricetes|Martellivirales|Togaviridae|Alphavirus|Semliki Forest virus
Line 895: HG.1|contig_3560	Z48163.2	100	114	0	0	1	114	11988	11875	8.16e-50	206	Other_virus	RNA	Viruses|Kitrinoviricota|Alsuviricetes|Martellivirales|Togaviridae|Alphavirus|Semliki Forest virus
Line 897: HG.1|contig_3573	Z48163.2	98.898	363	4	0	128	490	12702	13064	1.68e-179	637	Other_virus	RNA	Viruses|Kitrinoviricota|Alsuviricetes|Martellivirales|Togaviridae|Alphavirus|Semliki Forest virus
Line 1081: HG.2|contig_520	Z48163.2	100	168	0	0	101	268	12179	12346	3.53e-79	304	Other_virus	RNA	Viruses|Kitrinoviricota|Alsuviricetes|Martellivirales|Togaviridae|Alphavirus|Semliki Forest virus
Line 1084: HG.2|contig_513	Z48163.2	94.898	196	10	0	27	222	12173	12368	7.78e-81	309	Other_virus	RNA	Viruses|Kitrinoviricota|Alsuviricetes|Martellivirales|Togaviridae|Alphavirus|Semliki Forest virus
Line 1208: HG.2|contig_1011	Z48163.2	96.522	115	3	1	221	335	12266	12379	6.76e-44	187	Other_virus	RNA	Viruses|Kitrinoviricota|Alsuviricetes|Martellivirales|Togaviridae|Alphavirus|Semliki Forest virus
Line 1314: HG.2|contig_1428	Z48163.2	100	127	0	0	312	438	11967	12093	7.26e-57	230	Other_virus	RNA	Viruses|Kitrinoviricota|Alsuviricetes|Martellivirales|Togaviridae|Alphavirus|Semliki Forest virus
Line 1584: HG.2|contig_2358	Z48163.2	82.62	374	32	9	1	347	13202	13569	2.55e-99	371	Other_virus	RNA	Viruses|Kitrinoviricota|Alsuviricetes|Martellivirales|Togaviridae|Alphavirus|Semliki Forest virus
Line 1741: HG.3|contig_474	Z48163.2	100	424	0	0	1	424	13767	13344	0	765	Other_virus	RNA	Viruses|Kitrinoviricota|Alsuviricetes|Martellivirales|Togaviridae|Alphavirus|Semliki Forest virus
Line 1885: HG.3|contig_1118	Z48163.2	92.164	268	15	4	1	265	11892	12156	7.32e-101	377	Other_virus	RNA	Viruses|Kitrinoviricota|Alsuviricetes|Martellivirales|Togaviridae|Alphavirus|Semliki Forest virus
Line 1897: HG.3|contig_1172	Z48163.2	98.491	265	4	0	145	409	13194	12930	2.2e-126	461	Other_virus	RNA	Viruses|Kitrinoviricota|Alsuviricetes|Martellivirales|Togaviridae|Alphavirus|Semliki Forest virus
Line 2380: HG.3|contig_3348	Z48163.2	100	278	0	0	4	281	13053	12776	7.36e-139	502	Other_virus	RNA	Viruses|Kitrinoviricota|Alsuviricetes|Martellivirales|Togaviridae|Alphavirus|Semliki Forest virus
Line 2405: HG.3|contig_3444	Z48163.2	78.125	128	22	5	4	127	12470	12595	3.91e-14	88.7	Other_virus	RNA	Viruses|Kitrinoviricota|Alsuviricetes|Martellivirales|Togaviridae|Alphavirus|Semliki Forest virus
Line 2434: HG.3|contig_3560	Z48163.2	100	179	0	0	123	301	12021	11843	4.42e-85	324	Other_virus	RNA	Viruses|Kitrinoviricota|Alsuviricetes|Martellivirales|Togaviridae|Alphavirus|Semliki Forest virus
Line 2610: HG.4|contig_541	Z48163.2	73.939	330	49	6	75	367	11821	12150	7.02e-52	214	Other_virus	RNA	Viruses|Kitrinoviricota|Alsuviricetes|Martellivirales|Togaviridae|Alphavirus|Semliki Forest virus
Line 2961: HG.4|contig_1871	Z48163.2	95	100	5	0	118	217	12033	12132	2.87e-35	159	Other_virus	RNA	Viruses|Kitrinoviricota|Alsuviricetes|Martellivirales|Togaviridae|Alphavirus|Semliki Forest virus
Line 3200: HXQ.1|contig_192	Z48163.2	99.592	245	1	0	124	368	13501	13745	3.21e-119	438	Other_virus	RNA	Viruses|Kitrinoviricota|Alsuviricetes|Martellivirales|Togaviridae|Alphavirus|Semliki Forest virus
Line 3212: HXQ.1|contig_266	Z48163.2	100	278	0	0	68	345	13016	12739	7.17e-139	502	Other_virus	RNA	Viruses|Kitrinoviricota|Alsuviricetes|Martellivirales|Togaviridae|Alphavirus|Semliki Forest virus
Line 3292: HXQ.1|contig_644	Z48163.2	100	232	0	0	1	232	11983	12214	5.82e-114	419	Other_virus	RNA	Viruses|Kitrinoviricota|Alsuviricetes|Martellivirales|Togaviridae|Alphavirus|Semliki Forest virus
Line 3455: HXQ.1|contig_1344	Z48163.2	100	322	0	0	1	322	13269	13590	1.33e-162	581	Other_virus	RNA	Viruses|Kitrinoviricota|Alsuviricetes|Martellivirales|Togaviridae|Alphavirus|Semliki Forest virus
Line 3541: HXQ.1|contig_1761	Z48163.2	77.509	289	28	6	1	252	12109	11821	1.66e-58	235	Other_virus	RNA	Viruses|Kitrinoviricota|Alsuviricetes|Martellivirales|Togaviridae|Alphavirus|Semliki Forest virus
Line 3573: HXQ.1|contig_1877	Z48163.2	93.396	106	7	0	284	389	12102	11997	1e-35	160	Other_virus	RNA	Viruses|Kitrinoviricota|Alsuviricetes|Martellivirales|Togaviridae|Alphavirus|Semliki Forest virus
Line 3793: HXQ.2|contig_628	Z48163.2	81.268	347	48	5	90	419	12009	12355	1.4e-85	326	Other_virus	RNA	Viruses|Kitrinoviricota|Alsuviricetes|Martellivirales|Togaviridae|Alphavirus|Semliki Forest virus
Line 3949: HXQ.2|contig_1457	Z48163.2	99.034	414	4	0	110	523	12665	13078	0	729	Other_virus	RNA	Viruses|Kitrinoviricota|Alsuviricetes|Martellivirales|Togaviridae|Alphavirus|Semliki Forest virus
Line 3986: HXQ.2|contig_1556	Z48163.2	100	227	0	0	347	573	12074	12300	5.81e-111	410	Other_virus	RNA	Viruses|Kitrinoviricota|Alsuviricetes|Martellivirales|Togaviridae|Alphavirus|Semliki Forest virus
Line 4051: HXQ.3|contig_6	Z48163.2	100	245	0	0	100	344	13151	13395	6.19e-121	443	Other_virus	RNA	Viruses|Kitrinoviricota|Alsuviricetes|Martellivirales|Togaviridae|Alphavirus|Semliki Forest virus
Line 4096: HXQ.3|contig_138	Z48163.2	100	268	0	0	109	376	13068	12801	1.86e-133	484	Other_virus	RNA	Viruses|Kitrinoviricota|Alsuviricetes|Martellivirales|Togaviridae|Alphavirus|Semliki Forest virus
Line 4129: HXQ.3|contig_271	Z48163.2	100	184	0	0	69	252	14102	14285	5.87e-88	333	Other_virus	RNA	Viruses|Kitrinoviricota|Alsuviricetes|Martellivirales|Togaviridae|Alphavirus|Semliki Forest virus
Line 4270: HXQ.3|contig_865	Z48163.2	99.115	226	1	1	135	360	13683	13459	6.67e-107	396	Other_virus	RNA	Viruses|Kitrinoviricota|Alsuviricetes|Martellivirales|Togaviridae|Alphavirus|Semliki Forest virus
Line 4446: HXQ.4|contig_733	Z48163.2	99.153	118	0	1	126	243	12291	12175	2.25e-49	205	Other_virus	RNA	Viruses|Kitrinoviricota|Alsuviricetes|Martellivirales|Togaviridae|Alphavirus|Semliki Forest virus
Line 4521: HXQ.4|contig_980	Z48163.2	99.174	242	2	0	1	242	12877	12636	1.31e-116	428	Other_virus	RNA	Viruses|Kitrinoviricota|Alsuviricetes|Martellivirales|Togaviridae|Alphavirus|Semliki Forest virus
Line 4545: HXQ.4|contig_1119	Z48163.2	100	372	0	0	1	372	13433	13804	0	672	Other_virus	RNA	Viruses|Kitrinoviricota|Alsuviricetes|Martellivirales|Togaviridae|Alphavirus|Semliki Forest virus
Line 4603: HXQ.4|contig_1344	Z48163.2	98.841	345	4	0	1	345	13096	12752	1.34e-169	605	Other_virus	RNA	Viruses|Kitrinoviricota|Alsuviricetes|Martellivirales|Togaviridae|Alphavirus|Semliki Forest virus
Line 4663: HXQ.4|contig_1570	Z48163.2	100	271	0	0	1	271	13288	13558	4.37e-135	489	Other_virus	RNA	Viruses|Kitrinoviricota|Alsuviricetes|Martellivirales|Togaviridae|Alphavirus|Semliki Forest virus
